# Supplementary material for: Delineation of Aflatoxicosis on Health and Performance of Water Buffalo (Bubalus bubalis) and Its Therapeutic and Nutritional Management
Source: Toxins (Basel). 2025 Feb 18;17(2):97. doi: 10.3390/toxins17020097 (PMC11860594; doi:10.3390/toxins17020097)
Supplement: Supplementary file 1 [file toxins-17-00097-s001.zip]

Archive with 1 entries (1 files):
- toxins-3430301-supplementary.pdf
